# Supplementary material for: Parkin inhibits proliferation and migration of bladder cancer via ubiquitinating Catalase
Source: Commun Biol. 2024 Feb 29;7:245. doi: 10.1038/s42003-024-05935-x (PMC10904755; doi:10.1038/s42003-024-05935-x)
Supplement: Supplementary file 3 — Supplementary Data 1 [file 42003_2024_5935_MOESM3_ESM.xlsx]

## Sheet: Fig. 2a
T24	Vector								Parkin
1	0.246987	0.246987	0.261487	0.258987	0.249287	0.234687	0.253787	0.231488	0.216188	0.195788	0.215987	0.218388	0.272688	0.212188	0.163288	0.242388
2	0.427737	0.431837	0.427638	0.491938	0.485337	0.338938	0.457637	0.438337	0.276662	0.369663	0.284963	0.476062	0.173462	0.346762	0.396162	0.436563
3	0.726	0.6731	0.5868	0.5025	0.7552	0.6182	0.5632	0.7292	0.445638	0.470737	0.483337	0.537338	0.419538	0.411038	0.482938	0.440038
4	1.04914	1.11004	1.05234	1.03904	1.11654	1.01324	1.13564	1.02434	0.9709	0.8985	0.7933	0.7876	0.8073	0.8813	0.8592	1.0255
5	1.5566	1.5352	1.5658	1.5812	1.498	1.5331	1.5621	1.3663	1.1748	1.1957	1.1108	1.0893	1.047	1.2398	1.3642	1.3949

## Sheet: Fig. 2b
5637	Vector								Parkin
1	0.2315	0.2517	0.2519	0.2357	0.2432	0.2101	0.2356	0.2489	0.1957	0.1682	0.1932	0.1784	0.1679	0.198	0.2039	0.1959
2	0.4124	0.4054	0.3967	0.3679	0.3842	0.4217	0.3579	0.3719	0.3821	0.4026	0.3932	0.3467	0.3749	0.3659	0.3668	0.3672
3	0.5601	0.7482	0.7618	0.6222	0.6546	0.6825	0.5592	0.5306	0.4322	0.509	0.59	0.5314	0.4505	0.4672	0.4372	0.4287
4	0.8939	0.8903	0.9074	0.8785	0.9721	0.9906	0.9463	1.1647	0.6426	0.6449	0.6528	0.6232	0.6077	0.6075	0.6267	0.6438
5	1.2841	1.1239	1.1556	1.2292	1.2895	1.2533	1.1106	1.2615	1.0192	0.8976	0.8836	0.8553	0.8588	0.8373	0.8891	1.0543

## Sheet: Fig. 2c
UM-UC-3	Vector								Parkin
1	0.2555	0.2175	0.2131	0.2214	0.2221	0.1986	0.1722	0.189	0.2339	0.2248	0.207	0.2196	0.1861	0.1973	0.1872	0.1633
2	0.4187	0.3913	0.3353	0.3763	0.3449	0.3365	0.343	0.4003	0.3703	0.32	0.3034	0.3146	0.3023	0.3203	0.3161	0.3531
3	0.4307	0.4994	0.6411	0.5063	0.6512	0.721	0.64	0.6335	0.4247	0.4513	0.4416	0.426	0.3506	0.4979	0.5092	0.6561
4	1.0286	1.027	0.9738	1.0244	0.9529	0.9799	0.9276	0.9039	0.8595	0.7113	0.8086	0.811	0.7429	0.745	0.6666	0.789
5	1.3295	1.4765	1.4781	1.5501	1.4311	1.4724	1.3605	1.2509	1.208	1.0304	1.171	1.2011	1.1236	1.0648	0.9538	1.1095

## Sheet: Fig. 2d
T24
Vector	Parkin
244	143
217	133
238	133
232	120
225	111

## Sheet: Fig. 2e
5637
Vector	Parkin
169	80
175	90
179	91
171	92
165	95

## Sheet: Fig. 2f
UM-UC-3
Vector	Parkin
173	95
175	101
175	108
176	112
177	120

## Sheet: Fig. 3a
T24
Vector	Parkin
31.35	34.76
31.55	29.79
36.09	34.29
5637
Vector	Parkin
24.61	26.88
27.46	28.53
26.69	23.05
UM-UC-3
Vector	Parkin
11.54	13.61
15.12	14.2
17.41	13.9

## Sheet: Fig. 3e
5637	DMSO		CCCP+CQ
	Parkin-	Parkin+	Parkin-	Parkin+
	2.03738	3.78571	7.08276	16.6875
	2.97917	3.83333	6.45876	15.375
	2.66667	4	6.80645	16

## Sheet: Fig. 3f
UMUC3	DMSO		CCCP+CQ
	Parkin-	Parkin+	Parkin-	Parkin+
	2.5812	4.38462	11.8873	35.4
	3.375	2.76923	19	29.8
	3.07143	2.33333	14.2979	33.25

## Sheet: Fig. 3g
Parkin-		Parkin+
Yellow	Red	Yellow	Red
6.9783	5.34057	13.9375	5.53125
7.11351	6.06016	12.3235	2.76471
5.97775	6.08899	11.9697	3.36364

[truncated: 80 more sheets: Fig. 3h, Fig. 3i, Fig. 3j, Fig. 3k, Fig. 3l, Fig. 4c, Fig. 4f, Fig. 4g, Fig. 5a, Fig. 5b, Fig. 5c, Fig. 5d, Fig. 5e, Fig. 5f, Fig. 6b, Fig. 6d, Fig. 6g, Fig. 7a, Fig. 7b, Fig. 7c …]
